# Supplementary material for: Ingenol-3-Angelate Enhances the B Cell Inhibitory Potential of Mesenchymal Stem Cells, Leading to Marked Alleviation of Lupus Symptoms in MRL.faslpr Mice
Source: Int J Mol Sci. 2024 Nov 25;25(23):12625. doi: 10.3390/ijms252312625 (PMC11641090; doi:10.3390/ijms252312625)
Supplement: Supplementary file 1 [file ijms-25-12625-s001.zip]

Archive with 1 entries (1 files):
- ijms-3274564-supplementary.pdf
